# Supplementary material for: Three new species of Marasmius (Agaricales, Basidiomycota) from southwestern China
Source: MycoKeys. 2026 Jul 15;136:233–50. doi: 10.3897/mycokeys.136.196875 (PMC13392727; doi:10.3897/mycokeys.136.196875)
Supplement: XML Treatment for Marasmius flavosulcatus [file mycokeys.136.196875-treatment1.xml]

<!DOCTYPE tp:taxon-treatment
  PUBLIC "-//TaxonX//DTD Taxonomic Treatment Publishing DTD v0 20100105//EN" "tax-treatment-NSO.dtd">
<tp:taxon-treatment xmlns:tp="http://www.plazi.org/taxpub"><tp:treatment-meta><kwd-group><label>Taxon classification</label><kwd>
                <named-content content-type="kingdom">Fungi</named-content>
              </kwd><kwd>
                <named-content content-type="order">Agaricales</named-content>
              </kwd><kwd>
                <named-content content-type="family">Marasmiaceae</named-content>
              </kwd></kwd-group><mixed-citation publication-type="journal"><person-group><name><surname>Deng</surname><given-names>Chun-Ying</given-names></name><name><surname>Li</surname><given-names>Tai-Shun</given-names></name><name><surname>Xiang</surname><given-names>Zhun</given-names></name><name><surname>Zhao</surname><given-names>Qi</given-names></name></person-group><article-title>Three new species of <italic><tp:taxon-name><tp:taxon-name-part taxon-name-part-type="genus" reg="Marasmius">Marasmius</tp:taxon-name-part></tp:taxon-name></italic> (<tp:taxon-name><tp:taxon-name-part taxon-name-part-type="order" reg="Agaricales">Agaricales</tp:taxon-name-part></tp:taxon-name>, <tp:taxon-name><tp:taxon-name-part taxon-name-part-type="phylum" reg="Basidiomycota">Basidiomycota</tp:taxon-name-part></tp:taxon-name>) from southwestern China</article-title><source>MycoKeys</source><day>15</day><month>07</month><year>2026</year><volume>136</volume><fpage>233</fpage><lpage>250</lpage><pub-id pub-id-type="doi">10.3897/mycokeys.136.196875</pub-id></mixed-citation></tp:treatment-meta><tp:nomenclature><tp:taxon-name><object-id xmlns:xlink="http://www.w3.org/1999/xlink" content-type="arpha" xlink:type="simple">50F82745-68D1-52AE-A5F5-05FCC6668C0D</object-id>
                    		<tp:taxon-name-part taxon-name-part-type="genus" reg="Marasmius">Marasmius</tp:taxon-name-part> <tp:taxon-name-part taxon-name-part-type="species" reg="flavosulcatus">flavosulcatus</tp:taxon-name-part>
                    	
                    		<object-id xmlns:xlink="http://www.w3.org/1999/xlink" xlink:type="simple">Fungal Names: FN 573723</object-id>
                    	</tp:taxon-name><tp:taxon-authority>Chun Y. Deng</tp:taxon-authority><tp:taxon-status xmlns:xlink="http://www.w3.org/1999/xlink" xlink:type="simple">sp. nov.</tp:taxon-status><xref ref-type="fig" rid="F2">Fig. 2</xref></tp:nomenclature><tp:treatment-sec sec-type="Chinese name"><title>Chinese name.</title><p>黄沟纹小皮伞 (huang gou wen xiao pi san).</p><fig id="F2" position="float" orientation="portrait"><object-id xmlns:xlink="http://www.w3.org/1999/xlink" content-type="doi" xlink:type="simple">10.3897/mycokeys.136.196875.figure2</object-id><object-id xmlns:xlink="http://www.w3.org/1999/xlink" content-type="arpha" xlink:type="simple">D17041C5-7712-514A-8B8A-3D3268E18FE7</object-id><label>Figure 2.</label><caption><p>Morphological structures of <italic><tp:taxon-name><tp:taxon-name-part taxon-name-part-type="genus" reg="Marasmius">Marasmius</tp:taxon-name-part> <tp:taxon-name-part taxon-name-part-type="species" reg="flavosulcatus">flavosulcatus</tp:taxon-name-part></tp:taxon-name></italic> (HGASMF01-32728, holotype). <bold>a–d</bold>. Basidiomata; <bold>e</bold>. Basidia; <bold>f</bold>. Basidiospores; <bold>g</bold>. pileipellis; <bold>h</bold>. Cheilocystidia. Bar: 2 cm (<bold>a–d</bold>); 10 μm (<bold>e–h</bold>).</p></caption><graphic xmlns:xlink="http://www.w3.org/1999/xlink" xlink:href="mycokeys-136-233-g002.jpg" id="oo_1716839.jpg" position="float" orientation="portrait" xlink:type="simple"><uri content-type="original_file" xlink:type="simple">https://binary.pensoft.net/fig/1716839</uri></graphic></fig></tp:treatment-sec><tp:treatment-sec sec-type="Etymology"><title>Etymology.</title><p><italic>Flavosulcatus</italic> refers to the yellow, plicate pileus.</p></tp:treatment-sec><tp:treatment-sec sec-type="Holotype"><title>Holotype.</title><p>China • Guizhou province: Tongren City, Guizhou Mayanghe National Nature Reserve, at <named-content xmlns:xlink="http://www.w3.org/1999/xlink" content-type="dwc:verbatimCoordinates" xlink:type="simple">28°39'13.00"N, 108°13'8.67"E</named-content>, alt. 667.82 m, 23 Sep. 2025, HGASMF01-32728 (DCY10537).</p></tp:treatment-sec><tp:treatment-sec sec-type="Diagnosis"><title>Diagnosis.</title><p><italic><tp:taxon-name><tp:taxon-name-part taxon-name-part-type="genus" reg="Marasmius">Marasmius</tp:taxon-name-part> <tp:taxon-name-part taxon-name-part-type="species" reg="flavosulcatus">flavosulcatus</tp:taxon-name-part></tp:taxon-name></italic> is characterized by a plicate, pale-yellow pileus, a long reddish-yellow stipe, large basidiospores, globulare, hymeniform pilepellis, and the absence of pleurocystidia and caulocystidia. It differs from <italic><tp:taxon-name><tp:taxon-name-part taxon-name-part-type="genus" reg="Marasmius">Marasmius</tp:taxon-name-part> <tp:taxon-name-part taxon-name-part-type="species" reg="grandiviridis">grandiviridis</tp:taxon-name-part></tp:taxon-name></italic> by small yellow basidiomes lacking olive coloration, more regularly clavate, bulbous cheilocystidia (<xref ref-type="bibr" rid="B39">Wannathes et al. 2009a</xref>).</p></tp:treatment-sec><tp:treatment-sec sec-type="Description"><title>Description.</title><p><bold><italic>Basidiomata</italic></bold> medium to large. <bold><italic>Pileus</italic></bold> 1–4 cm broad, hemispherical when young, plano-convex with age, umbilicate, yellowish white (3A2, 4A2), deeply sulcate and striate. <bold><italic>Lamellae</italic></bold> adnexed, subdistant, L = 9–13 (l = 0–1), 3–5 mm broad, thick, non-marginate, non-intervenose, yellowish white (3A2); edge smooth and entire, <bold><italic>Context</italic></bold> thin, concolorous with pileus. <bold><italic>Stipe</italic></bold> 50–95 × 1–2 mm, central, cylindrical, hollow; surface dry, non-insititious, apex whitish, becoming yellowish white (3A2), light orange (6A5), greyish orange (6B5). <bold><italic>Taste</italic></bold> and <bold><italic>odor</italic></bold> not distinctive.</p><p><bold><italic>Basidiospores</italic></bold> 27–34 × 3.8–5.4 µm, Q = 5.4–8.5, on average 29.45 [± 1.82 <abbrev xmlns:xlink="http://www.w3.org/1999/xlink" xlink:title="standard deviations" xlink:type="simple">SD</abbrev>] × 4.73 [± 0.45 <abbrev xmlns:xlink="http://www.w3.org/1999/xlink" xlink:title="standard deviations" xlink:type="simple">SD</abbrev>] µm, Qm = 6.29 [± 0.91SD], <abbrev xmlns:xlink="http://www.w3.org/1999/xlink" xlink:title="number of spores measured per specimen" xlink:type="simple">N</abbrev> = 40 from 4 collections, elongate clavate to fusoid, often curved in profile, smooth, hyaline, inamyloid, thin-walled. <bold><italic>Basidia</italic></bold> 30–51 × 7–11 µm, clavate, 2- or 4-spored. <bold><italic>Cheilocystidia</italic></bold> abundant, 17–30 × 7–15 µm, pyriform, clavate. <bold><italic>Pileipellis</italic></bold> a hymeniform layer of Globulares-type cells, 14–28 × 7–15 µm, broadly clavate to pyriform, hyaline, inamyloid, thin- to thick-walled, non-gelatinous. <bold><italic>Lamellar trama</italic></bold> regular; hyphae 2.5–10 μm diam., cylindrical, hyaline, dextrinoid, thin-walled. <bold><italic>Stipitipellis hyphae</italic></bold> 4–8 (–10) µm diam., subparallel, cylindrical, yellow to greenish yellow, smooth, dextrinoid. <bold><italic>Caulocystidia</italic></bold> absent. <bold><italic>Clamp connections</italic></bold> present in all tissues.</p></tp:treatment-sec><tp:treatment-sec sec-type="Habitat"><title>Habitat.</title><p>Gregarious on humus in forest.</p></tp:treatment-sec><tp:treatment-sec sec-type="Additional collection examined"><title>Additional collection examined.</title><p>China • Guizhou Province: Guiyang City, <named-content xmlns:xlink="http://www.w3.org/1999/xlink" content-type="dwc:verbatimCoordinates" xlink:type="simple">26°37'16.118"N, 106°42'24.825"E</named-content>, alt. 1290.15 m, 21 Jun. 2024, HKAS 154778 (DCY8225, paratype); ibid, HGASMF01-28414 (DCY8213); China • Guizhou province: Tongren City, Guizhou Mayanghe National Nature Reserve, <named-content xmlns:xlink="http://www.w3.org/1999/xlink" content-type="dwc:verbatimCoordinates" xlink:type="simple">28°39'24.74"N, 108°13'4.63"E</named-content>, alt. 643.30 m, 7 Jun. 2025, HGASMF01-31659 (DCY10011).</p></tp:treatment-sec><tp:treatment-sec sec-type="Notes"><title>Notes.</title><p>A basepair comparison between the holotype sequence of the new species and the closely related species <italic><tp:taxon-name><tp:taxon-name-part taxon-name-part-type="genus" reg="Marasmius">Marasmius</tp:taxon-name-part> <tp:taxon-name-part taxon-name-part-type="species" reg="grandiviridis">grandiviridis</tp:taxon-name-part></tp:taxon-name></italic> Wannathes, Desjardin &amp; Lumyongs, revealed 92.82% identity with 45 substitutions/indels in ITS, and 98.53% identity with 13 substitutions/indels in LSU, supporting its recognition as a distinct species. Based on the phylogenetic tree, the new species is nested in subg. <italic><tp:taxon-name><tp:taxon-name-part taxon-name-part-type="subgenus" reg="Globulares">Globulares</tp:taxon-name-part></tp:taxon-name></italic> ser. <italic>Purpureostriatus</italic> (<xref ref-type="bibr" rid="B28">Oliveira et al. 2020</xref>; <xref ref-type="bibr" rid="B29">Oliveira et al. 2024</xref>). Compared to the medium- to large-sized basidiomata and sulcate pileus, the new species is morphologically similar to <italic><tp:taxon-name><tp:taxon-name-part taxon-name-part-type="genus" reg="Marasmius">M.</tp:taxon-name-part> <tp:taxon-name-part taxon-name-part-type="species" reg="bekolacongoli">bekolacongoli</tp:taxon-name-part></tp:taxon-name></italic> Beeli and <italic><tp:taxon-name><tp:taxon-name-part taxon-name-part-type="genus" reg="Marasmius">M.</tp:taxon-name-part> <tp:taxon-name-part taxon-name-part-type="species" reg="campestris">campestris</tp:taxon-name-part></tp:taxon-name></italic> N.K. Zeng, Zhi Q. Liang &amp; M.S. Su, <italic><tp:taxon-name><tp:taxon-name-part taxon-name-part-type="genus" reg="Marasmius">Marasmius</tp:taxon-name-part> <tp:taxon-name-part taxon-name-part-type="species" reg="galbinus">galbinus</tp:taxon-name-part></tp:taxon-name></italic> T.H. Li &amp; Chun Y. Deng and <italic><tp:taxon-name><tp:taxon-name-part taxon-name-part-type="genus" reg="Marasmius">M.</tp:taxon-name-part> <tp:taxon-name-part taxon-name-part-type="species" reg="grandiviridis">grandiviridis</tp:taxon-name-part></tp:taxon-name></italic>. <italic><tp:taxon-name><tp:taxon-name-part taxon-name-part-type="genus" reg="Marasmius">Marasmius</tp:taxon-name-part> <tp:taxon-name-part taxon-name-part-type="species" reg="bekolacongoli">bekolacongoli</tp:taxon-name-part></tp:taxon-name></italic> has a red or grayish red pileus, with violet to dark violaceous tints in suici, and is described as having smaller basidiospores, 20 × 4.5 µm (<xref ref-type="bibr" rid="B2">Antonín 2007</xref>). <italic><tp:taxon-name><tp:taxon-name-part taxon-name-part-type="genus" reg="Marasmius">Marasmius</tp:taxon-name-part> <tp:taxon-name-part taxon-name-part-type="species" reg="campestris">campestris</tp:taxon-name-part></tp:taxon-name></italic> differs by its purple-tinged pileus, shorter stipe, and presence of caulocystidia (<xref ref-type="bibr" rid="B23">Liang et al. 2017</xref>). <italic><tp:taxon-name><tp:taxon-name-part taxon-name-part-type="genus" reg="Marasmius">Marasmius</tp:taxon-name-part> <tp:taxon-name-part taxon-name-part-type="species" reg="galbinus">galbinus</tp:taxon-name-part></tp:taxon-name></italic> differs by its smaller, paler, conical pileus and shorter basidiospores (14–16 <italic>vs</italic>. 27–34 μm) (<xref ref-type="bibr" rid="B8">Deng and Li 2011</xref>). <italic><tp:taxon-name><tp:taxon-name-part taxon-name-part-type="genus" reg="Marasmius">Marasmius</tp:taxon-name-part> <tp:taxon-name-part taxon-name-part-type="species" reg="grandiviridis">grandiviridis</tp:taxon-name-part></tp:taxon-name></italic> has a larger, yellowish-green pileus with darker olive-green plicate and irregularly clavate to lageniform-mucronate cheilocystidia (<xref ref-type="bibr" rid="B39">Wannathes et al. 2009a</xref>).</p></tp:treatment-sec><ref-list><ref id="B39"><mixed-citation xmlns:xlink="http://www.w3.org/1999/xlink" xlink:type="simple">Wannathes N, Desjardin DE, Lumyong S (2009a) Four new species of <italic><tp:taxon-name><tp:taxon-name-part taxon-name-part-type="genus">Marasmius</tp:taxon-name-part></tp:taxon-name></italic> section <italic>Globulares</italic> from Northern Thailand. Fungal Diversity 36: 155–163.</mixed-citation></ref><ref id="B28"><mixed-citation xmlns:xlink="http://www.w3.org/1999/xlink" xlink:type="simple">Oliveira JJS, Moncalvo JM, Margaritescu S, Capelari M (2020) A morphological and phylogenetic evaluation of <italic><tp:taxon-name><tp:taxon-name-part taxon-name-part-type="genus">Marasmius</tp:taxon-name-part></tp:taxon-name></italic> sect. <italic>Globulares</italic> (<italic>Globulares-Sicci</italic> complex) with nine new taxa from the Neotropical Atlantic Forest. Persoonia 44: 240–277. <ext-link xlink:href="10.3767/persoonia.2020.44.09" ext-link-type="doi" xlink:type="simple">https://doi.org/10.3767/persoonia.2020.44.09</ext-link></mixed-citation></ref><ref id="B29"><mixed-citation xmlns:xlink="http://www.w3.org/1999/xlink" xlink:type="simple">Oliveira JJS, Desjardin DE, Jenkinson TS, Margaritescu S, Capelari M, Moncalvo JM (2024) Taxonomic revision of <italic><tp:taxon-name><tp:taxon-name-part taxon-name-part-type="genus">Marasmius</tp:taxon-name-part></tp:taxon-name></italic> Fr. and <tp:taxon-name><tp:taxon-name-part taxon-name-part-type="family">Marasmiaceae</tp:taxon-name-part></tp:taxon-name> Roze ex Kühner based on multigene phylogenetics and morphological evidence. Fungal Diversity 127: 1–54. <ext-link xlink:href="10.1007/s13225-024-00534-x" ext-link-type="doi" xlink:type="simple">https://doi.org/10.1007/s13225-024-00534-x</ext-link></mixed-citation></ref><ref id="B2"><mixed-citation xmlns:xlink="http://www.w3.org/1999/xlink" xlink:type="simple">Antonín V (2007) Fungus Flora of Tropical Africa Volume 1 Monograph of <italic><tp:taxon-name><tp:taxon-name-part taxon-name-part-type="genus">Marasmius</tp:taxon-name-part></tp:taxon-name></italic>, <italic>Gloiocephalus</italic>, <italic><tp:taxon-name><tp:taxon-name-part taxon-name-part-type="genus">Palaeocephala</tp:taxon-name-part></tp:taxon-name></italic> and <italic><tp:taxon-name><tp:taxon-name-part taxon-name-part-type="genus">Setulipes</tp:taxon-name-part></tp:taxon-name></italic> in Tropical Africa. Brussels: National Botanic Garden of Belgium.</mixed-citation></ref><ref id="B23"><mixed-citation xmlns:xlink="http://www.w3.org/1999/xlink" xlink:type="simple">Liang ZQ, Su MS, Jiang S, Zeng NK (2017) <italic><tp:taxon-name><tp:taxon-name-part taxon-name-part-type="genus">Marasmius</tp:taxon-name-part> <tp:taxon-name-part taxon-name-part-type="species">campestris</tp:taxon-name-part></tp:taxon-name></italic> sp. nov. (<tp:taxon-name><tp:taxon-name-part taxon-name-part-type="family">Marasmiaceae</tp:taxon-name-part></tp:taxon-name>, <tp:taxon-name><tp:taxon-name-part taxon-name-part-type="order">Agaricales</tp:taxon-name-part></tp:taxon-name>) from tropical China based on morphological and molecular evidence, Mycoscience 58(2): 77–84. <ext-link xlink:href="10.1016/j.myc.2016.10.003" ext-link-type="doi" xlink:type="simple">https://doi.org/10.1016/j.myc.2016.10.003</ext-link></mixed-citation></ref><ref id="B8"><mixed-citation xmlns:xlink="http://www.w3.org/1999/xlink" xlink:type="simple">Deng CY, Li TH (2011) <italic><tp:taxon-name><tp:taxon-name-part taxon-name-part-type="genus">Marasmius</tp:taxon-name-part> <tp:taxon-name-part taxon-name-part-type="species">galbinus</tp:taxon-name-part></tp:taxon-name></italic>, a new species from China. Mycotaxon 115: 495–500. <ext-link xlink:href="10.5248/115.495" ext-link-type="doi" xlink:type="simple">https://doi.org/10.5248/115.495</ext-link></mixed-citation></ref></ref-list></tp:taxon-treatment>
