# Supplementary material for: Three new species of Marasmius (Agaricales, Basidiomycota) from southwestern China
Source: MycoKeys. 2026 Jul 15;136:233–50. doi: 10.3897/mycokeys.136.196875 (PMC13392727; doi:10.3897/mycokeys.136.196875)
Supplement: XML Treatment for Marasmius griseobrunneus [file mycokeys.136.196875-treatment2.xml]

<!DOCTYPE tp:taxon-treatment
  PUBLIC "-//TaxonX//DTD Taxonomic Treatment Publishing DTD v0 20100105//EN" "tax-treatment-NSO.dtd">
<tp:taxon-treatment xmlns:tp="http://www.plazi.org/taxpub"><tp:treatment-meta><kwd-group><label>Taxon classification</label><kwd>
                <named-content content-type="kingdom">Fungi</named-content>
              </kwd><kwd>
                <named-content content-type="order">Agaricales</named-content>
              </kwd><kwd>
                <named-content content-type="family">Marasmiaceae</named-content>
              </kwd></kwd-group><mixed-citation publication-type="journal"><person-group><name><surname>Deng</surname><given-names>Chun-Ying</given-names></name><name><surname>Li</surname><given-names>Tai-Shun</given-names></name><name><surname>Xiang</surname><given-names>Zhun</given-names></name><name><surname>Zhao</surname><given-names>Qi</given-names></name></person-group><article-title>Three new species of <italic><tp:taxon-name><tp:taxon-name-part taxon-name-part-type="genus" reg="Marasmius">Marasmius</tp:taxon-name-part></tp:taxon-name></italic> (<tp:taxon-name><tp:taxon-name-part taxon-name-part-type="order" reg="Agaricales">Agaricales</tp:taxon-name-part></tp:taxon-name>, <tp:taxon-name><tp:taxon-name-part taxon-name-part-type="phylum" reg="Basidiomycota">Basidiomycota</tp:taxon-name-part></tp:taxon-name>) from southwestern China</article-title><source>MycoKeys</source><day>15</day><month>07</month><year>2026</year><volume>136</volume><fpage>233</fpage><lpage>250</lpage><pub-id pub-id-type="doi">10.3897/mycokeys.136.196875</pub-id></mixed-citation></tp:treatment-meta><tp:nomenclature><tp:taxon-name><object-id xmlns:xlink="http://www.w3.org/1999/xlink" content-type="arpha" xlink:type="simple">0B6C7BC5-B797-5DE4-85D8-00D412214AFF</object-id>
                    		<tp:taxon-name-part taxon-name-part-type="genus" reg="Marasmius">Marasmius</tp:taxon-name-part> <tp:taxon-name-part taxon-name-part-type="species" reg="griseobrunneus">griseobrunneus</tp:taxon-name-part>
                    	
                    		<object-id xmlns:xlink="http://www.w3.org/1999/xlink" xlink:type="simple">Fungal Names: FN 573724</object-id>
                    	</tp:taxon-name><tp:taxon-authority>Chun Y. Deng</tp:taxon-authority><tp:taxon-status xmlns:xlink="http://www.w3.org/1999/xlink" xlink:type="simple">sp. nov.</tp:taxon-status><xref ref-type="fig" rid="F3">Fig. 3</xref></tp:nomenclature><tp:treatment-sec sec-type="Chinese name"><title>Chinese name.</title><p>灰褐小皮伞 (hui he xiao pi san).</p><fig id="F3" position="float" orientation="portrait"><object-id xmlns:xlink="http://www.w3.org/1999/xlink" content-type="doi" xlink:type="simple">10.3897/mycokeys.136.196875.figure3</object-id><object-id xmlns:xlink="http://www.w3.org/1999/xlink" content-type="arpha" xlink:type="simple">1795964A-05B1-535D-AA13-6F9C468FF314</object-id><label>Figure 3.</label><caption><p>Morphological structures of <italic><tp:taxon-name><tp:taxon-name-part taxon-name-part-type="genus" reg="Marasmius">Marasmius</tp:taxon-name-part> <tp:taxon-name-part taxon-name-part-type="species" reg="griseobrunneus">griseobrunneus</tp:taxon-name-part></tp:taxon-name></italic> (HKAS154776, holotype). <bold>a–f</bold>. Basidiomata; <bold>g</bold>. Basidiospores; <bold>h</bold>. Cheilocystidia; <bold>i</bold>. Caulocystidia; <bold>j</bold>. Basidia; <bold>k</bold>. Pileipellis. Bar: 2 cm (<bold>a–f</bold>); 10 μm (<bold>g–k</bold>).</p></caption><graphic xmlns:xlink="http://www.w3.org/1999/xlink" xlink:href="mycokeys-136-233-g003.jpg" id="oo_1716840.jpg" position="float" orientation="portrait" xlink:type="simple"><uri content-type="original_file" xlink:type="simple">https://binary.pensoft.net/fig/1716840</uri></graphic></fig></tp:treatment-sec><tp:treatment-sec sec-type="Etymology"><title>Etymology.</title><p>“<italic>griseobrunneus</italic>” refers to its pileus becoming grayish brown when mature.</p></tp:treatment-sec><tp:treatment-sec sec-type="Holotype"><title>Holotype.</title><p>China • Yunnan Province: Kunming City, Heilongtan Park, <named-content xmlns:xlink="http://www.w3.org/1999/xlink" content-type="dwc:verbatimCoordinates" xlink:type="simple">25°08'06.76"N, 102°44'29.57"E</named-content>, alt. 1949.09 m. 22 Oct. 2025, collected by Chunying Deng, HKAS154776 (DCY10741).</p></tp:treatment-sec><tp:treatment-sec sec-type="Diagnosis"><title>Diagnosis.</title><p><italic><tp:taxon-name><tp:taxon-name-part taxon-name-part-type="genus" reg="Marasmius">Marasmius</tp:taxon-name-part> <tp:taxon-name-part taxon-name-part-type="species" reg="griseobrunneus">griseobrunneus</tp:taxon-name-part></tp:taxon-name></italic> is characterized by gymnopoid basidiomata, small to medium-sized, applanate, occasionally shallowly infundibuliform, grayish brown pileus, medium-sized basidiospores, and pileipellis composed of hymeniform Globulares-type cells. It differs from <italic><tp:taxon-name><tp:taxon-name-part taxon-name-part-type="genus" reg="Marasmius">Marasmius</tp:taxon-name-part> <tp:taxon-name-part taxon-name-part-type="species" reg="wynneae">wynneae</tp:taxon-name-part></tp:taxon-name></italic> by a smaller pileus (3 cm vs. 5 cm), subdistant lamellae, an olivaceous brown pileus, and dense caulocystidia.</p></tp:treatment-sec><tp:treatment-sec sec-type="Description"><title>Description.</title><p><bold><italic>Basidiomata</italic></bold> small to medium-sized. <bold><italic>Pileus</italic></bold> 1–3 cm, broadly convex when young, applanate at maturity, sometimes centrally depressed to form a shallow funnel, white to cream when young, becoming orange-gray (6B2) to grayish brown (6D3), glabrous to weakly striate, slightly hygrophanous at the margin. <bold><italic>Lamellae</italic></bold> adnate, subdistant, L = 15–18(l = 2–4), 1–2 mm broad, white, reticulate or intervenose. <bold><italic>Context</italic></bold> white, thin. <bold><italic>Stipe</italic></bold> 35–40 × 2–5 mm, central, cylindrical, tapering toward the base, apex white, becoming reddish brown (8D5, 8F5), hollow, fibrous, covered with white furfuraceous scales. <bold><italic>Base mycelium</italic></bold> white. <bold><italic>Taste</italic></bold> and <bold><italic>odor</italic></bold> not distinctive.</p><p><bold><italic>Basidiospores</italic></bold> 6.3–7.8 × 3.2–4.4 µm, Q = 1.5–2.3, mean 7.06 [± 0.42 <abbrev xmlns:xlink="http://www.w3.org/1999/xlink" xlink:title="standard deviations" xlink:type="simple">SD</abbrev>] × 3.91 [± 0.34 <abbrev xmlns:xlink="http://www.w3.org/1999/xlink" xlink:title="standard deviations" xlink:type="simple">SD</abbrev>] µm, Qm = 1.82 [± 0.22 <abbrev xmlns:xlink="http://www.w3.org/1999/xlink" xlink:title="standard deviations" xlink:type="simple">SD</abbrev>], <abbrev xmlns:xlink="http://www.w3.org/1999/xlink" xlink:title="number of spores measured per specimen" xlink:type="simple">N</abbrev> = 60 from three collections, ellipsoid, thin-walled, smooth, inamyloid. <bold><italic>Basidia</italic></bold> 24–35 × 4–6 µm, clavate, 2- or 4-spored. <bold><italic>Basidioles</italic></bold> fusoid, cylindrical to clavate. <bold><italic>Cheilocystidia</italic></bold> common, 14–21 × 3.5–12 µm, broadly clavate to pyriform or subcylindrical, thin-walled. <bold><italic>Pleurocystidia</italic></bold> absent. <bold><italic>Pileipellis</italic></bold> a hymeniform layer of Globulares-type cells; terminal elements 13–32 × 9.3–15 μm, broadly clavate to pyriform or subcylindrical, thin-walled. <bold><italic>Lamellae trama</italic></bold> interwoven, with hyphae 3.5–7 μm in diam, hyaline, dextrinoid, thin-walled. <bold><italic>Stipitipellis</italic></bold> a cutis composed of cylindrical hyphae 3–7 μm wide, parallel, smooth. <bold><italic>Caulocystidia</italic></bold> cluster or single with clavate, subclavate, globulares to pyriform cells, 10–31 × 6.8–11 µm. <bold><italic>Clamp connections</italic></bold> present.</p></tp:treatment-sec><tp:treatment-sec sec-type="Habitat"><title>Habitat.</title><p>Scattered to gregarious on humus in mixed coniferous and broad-leaved forests.</p></tp:treatment-sec><tp:treatment-sec sec-type="Additional collection examined"><title>Additional collection examined.</title><p>China • Yunnan Province: Kunming City, Heilongtan Park, <named-content xmlns:xlink="http://www.w3.org/1999/xlink" content-type="dwc:verbatimCoordinates" xlink:type="simple">25°08'06.76"N, 102°44'29.57"E</named-content>, alt. 1949.09 m. 22 Oct. 2025, collected by Chunying Deng, HKAS154775 (DCY10692); • ibid, Jindian Park, <named-content xmlns:xlink="http://www.w3.org/1999/xlink" content-type="dwc:verbatimCoordinates" xlink:type="simple">25°05'10.08"N, 102°46'16.08"E</named-content>, alt. 1999.84 m. 23 Oct. 2025, HKAS 154777 (DCY10758, paratype). China • Guizhou Province: Tongren City, Guizhou Mayanghe National Nature Reserve, <named-content xmlns:xlink="http://www.w3.org/1999/xlink" content-type="dwc:verbatimCoordinates" xlink:type="simple">28°48'54.60"N, 108°10'51.96"E</named-content>, alt. 1027.13 m, 31 May 2025, HGASMF01-31535 (DCY9854). China • Guizhou Province: Zunyi City, Guizhou Xishui National Nature Reserve, <named-content xmlns:xlink="http://www.w3.org/1999/xlink" content-type="dwc:verbatimCoordinates" xlink:type="simple">28°09'54.72"N, 105°54'31.92"E</named-content>, alt. 735.29 m, 21 Oct. 2024, HGASMF01-29990 (DCY8989).</p></tp:treatment-sec><tp:treatment-sec sec-type="Notes"><title>Notes.</title><p>A basepair comparison between the holotype sequence of the new species and the closely related species <italic><tp:taxon-name><tp:taxon-name-part taxon-name-part-type="genus" reg="Marasmius">Marasmius</tp:taxon-name-part> <tp:taxon-name-part taxon-name-part-type="species" reg="wynneae">wynneae</tp:taxon-name-part></tp:taxon-name></italic> Berk. &amp; Broome (specimen voucher: DMS-9344190), revealed 92.62% identity with 52 substitutions/indels in ITS, and 98.94% identity with 9 substitutions/indels in LSU, supporting its recognition as a distinct species. Based on molecular phylogenetic and morphological analyses, <italic><tp:taxon-name><tp:taxon-name-part taxon-name-part-type="genus" reg="Marasmius">Marasmius</tp:taxon-name-part> <tp:taxon-name-part taxon-name-part-type="species" reg="griseobrunneus">griseobrunneus</tp:taxon-name-part></tp:taxon-name></italic> belongs to subg. <italic><tp:taxon-name><tp:taxon-name-part taxon-name-part-type="subgenus" reg="Globulares">Globulares</tp:taxon-name-part></tp:taxon-name></italic> ser. <italic>Wynnearum</italic> (<xref ref-type="bibr" rid="B28">Oliveira et al. 2020</xref>; <xref ref-type="bibr" rid="B29">Oliveira et al. 2024</xref>). Within this series, <italic><tp:taxon-name><tp:taxon-name-part taxon-name-part-type="genus" reg="Marasmius">Marasmius</tp:taxon-name-part> <tp:taxon-name-part taxon-name-part-type="species" reg="wynneae">wynneae</tp:taxon-name-part></tp:taxon-name></italic>, <italic><tp:taxon-name><tp:taxon-name-part taxon-name-part-type="genus" reg="Marasmius">M.</tp:taxon-name-part> <tp:taxon-name-part taxon-name-part-type="species" reg="nivicola">nivicola</tp:taxon-name-part></tp:taxon-name></italic> and <italic><tp:taxon-name><tp:taxon-name-part taxon-name-part-type="genus" reg="Marasmius">M.</tp:taxon-name-part> <tp:taxon-name-part taxon-name-part-type="species" reg="albogriseus">albogriseus</tp:taxon-name-part></tp:taxon-name></italic> (Peck) Singer are morphologically similar to the new species. However, <italic><tp:taxon-name><tp:taxon-name-part taxon-name-part-type="genus" reg="Marasmius">M.</tp:taxon-name-part> <tp:taxon-name-part taxon-name-part-type="species" reg="wynneae">wynneae</tp:taxon-name-part></tp:taxon-name></italic> lacks caulocystidia (<xref ref-type="bibr" rid="B4">Antonín et al. 2010a</xref>). <italic><tp:taxon-name><tp:taxon-name-part taxon-name-part-type="genus" reg="Marasmius">Marasmius</tp:taxon-name-part> <tp:taxon-name-part taxon-name-part-type="species" reg="nivicola">nivicola</tp:taxon-name-part></tp:taxon-name></italic> differs by a whitish pileus, crowded and distinctly intervenose lamellae, a solid mycelium mat around the stipe base, and slender cheilocystidia (<xref ref-type="bibr" rid="B38">Takahashi 2000</xref>). <italic><tp:taxon-name><tp:taxon-name-part taxon-name-part-type="genus" reg="Marasmius">Marasmius</tp:taxon-name-part> <tp:taxon-name-part taxon-name-part-type="species" reg="albogriseus">albogriseus</tp:taxon-name-part></tp:taxon-name></italic> is distinguished by the lighter colored pileus, a well-developed tomentum at the stipe base, and gregarious and caespitose habitat (<xref ref-type="bibr" rid="B17">Halling et al. 1985</xref>).</p></tp:treatment-sec><ref-list><ref id="B28"><mixed-citation xmlns:xlink="http://www.w3.org/1999/xlink" xlink:type="simple">Oliveira JJS, Moncalvo JM, Margaritescu S, Capelari M (2020) A morphological and phylogenetic evaluation of <italic><tp:taxon-name><tp:taxon-name-part taxon-name-part-type="genus">Marasmius</tp:taxon-name-part></tp:taxon-name></italic> sect. <italic>Globulares</italic> (<italic>Globulares-Sicci</italic> complex) with nine new taxa from the Neotropical Atlantic Forest. Persoonia 44: 240–277. <ext-link xlink:href="10.3767/persoonia.2020.44.09" ext-link-type="doi" xlink:type="simple">https://doi.org/10.3767/persoonia.2020.44.09</ext-link></mixed-citation></ref><ref id="B29"><mixed-citation xmlns:xlink="http://www.w3.org/1999/xlink" xlink:type="simple">Oliveira JJS, Desjardin DE, Jenkinson TS, Margaritescu S, Capelari M, Moncalvo JM (2024) Taxonomic revision of <italic><tp:taxon-name><tp:taxon-name-part taxon-name-part-type="genus">Marasmius</tp:taxon-name-part></tp:taxon-name></italic> Fr. and <tp:taxon-name><tp:taxon-name-part taxon-name-part-type="family">Marasmiaceae</tp:taxon-name-part></tp:taxon-name> Roze ex Kühner based on multigene phylogenetics and morphological evidence. Fungal Diversity 127: 1–54. <ext-link xlink:href="10.1007/s13225-024-00534-x" ext-link-type="doi" xlink:type="simple">https://doi.org/10.1007/s13225-024-00534-x</ext-link></mixed-citation></ref><ref id="B4"><mixed-citation xmlns:xlink="http://www.w3.org/1999/xlink" xlink:type="simple">Antonín V, Ryoo R, Shin HD (2010a) Marasmioid and gymnopoid fungi of the Republic of Korea. 2. <italic><tp:taxon-name><tp:taxon-name-part taxon-name-part-type="genus">Marasmius</tp:taxon-name-part></tp:taxon-name></italic> sect. <italic>Globulares</italic>. Persoonia 24: 49–59. <ext-link xlink:href="10.3767/003158510X496107" ext-link-type="doi" xlink:type="simple">https://doi.org/10.3767/003158510X496107</ext-link></mixed-citation></ref><ref id="B38"><mixed-citation xmlns:xlink="http://www.w3.org/1999/xlink" xlink:type="simple">Takahashi H (2000) Two new species of <italic><tp:taxon-name><tp:taxon-name-part taxon-name-part-type="genus">Marasmius</tp:taxon-name-part></tp:taxon-name></italic> from eastern Honshu, Japan. Mycoscience 41: 539–543. <ext-link xlink:href="10.1007/BF02460918" ext-link-type="doi" xlink:type="simple">https://doi.org/10.1007/BF02460918</ext-link></mixed-citation></ref><ref id="B17"><mixed-citation xmlns:xlink="http://www.w3.org/1999/xlink" xlink:type="simple">Halling RE, Desjardin D, Tish RV (1985) Additions to <italic><tp:taxon-name><tp:taxon-name-part taxon-name-part-type="genus">Marasmius</tp:taxon-name-part></tp:taxon-name></italic> Section <italic>Globulares</italic>. Mycotaxon 22(2): 469–476. <ext-link xlink:href="10.5962/p.416955" ext-link-type="doi" xlink:type="simple">https://doi.org/10.5962/p.416955</ext-link></mixed-citation></ref></ref-list></tp:taxon-treatment>
