# Supplementary material for: Three new species of Marasmius (Agaricales, Basidiomycota) from southwestern China
Source: MycoKeys. 2026 Jul 15;136:233–50. doi: 10.3897/mycokeys.136.196875 (PMC13392727; doi:10.3897/mycokeys.136.196875)
Supplement: XML Treatment for Marasmius variegatus [file mycokeys.136.196875-treatment3.xml]

<!DOCTYPE tp:taxon-treatment
  PUBLIC "-//TaxonX//DTD Taxonomic Treatment Publishing DTD v0 20100105//EN" "tax-treatment-NSO.dtd">
<tp:taxon-treatment xmlns:tp="http://www.plazi.org/taxpub"><tp:treatment-meta><kwd-group><label>Taxon classification</label><kwd>
                <named-content content-type="kingdom">Fungi</named-content>
              </kwd><kwd>
                <named-content content-type="order">Agaricales</named-content>
              </kwd><kwd>
                <named-content content-type="family">Marasmiaceae</named-content>
              </kwd></kwd-group><mixed-citation publication-type="journal"><person-group><name><surname>Deng</surname><given-names>Chun-Ying</given-names></name><name><surname>Li</surname><given-names>Tai-Shun</given-names></name><name><surname>Xiang</surname><given-names>Zhun</given-names></name><name><surname>Zhao</surname><given-names>Qi</given-names></name></person-group><article-title>Three new species of <italic><tp:taxon-name><tp:taxon-name-part taxon-name-part-type="genus" reg="Marasmius">Marasmius</tp:taxon-name-part></tp:taxon-name></italic> (<tp:taxon-name><tp:taxon-name-part taxon-name-part-type="order" reg="Agaricales">Agaricales</tp:taxon-name-part></tp:taxon-name>, <tp:taxon-name><tp:taxon-name-part taxon-name-part-type="phylum" reg="Basidiomycota">Basidiomycota</tp:taxon-name-part></tp:taxon-name>) from southwestern China</article-title><source>MycoKeys</source><day>15</day><month>07</month><year>2026</year><volume>136</volume><fpage>233</fpage><lpage>250</lpage><pub-id pub-id-type="doi">10.3897/mycokeys.136.196875</pub-id></mixed-citation></tp:treatment-meta><tp:nomenclature><tp:taxon-name><object-id xmlns:xlink="http://www.w3.org/1999/xlink" content-type="arpha" xlink:type="simple">A0D648F9-E922-5739-BB0F-4AE4E85F5210</object-id>
                    		<tp:taxon-name-part taxon-name-part-type="genus" reg="Marasmius">Marasmius</tp:taxon-name-part> <tp:taxon-name-part taxon-name-part-type="species" reg="variegatus">variegatus</tp:taxon-name-part>
                    	
                    		<object-id xmlns:xlink="http://www.w3.org/1999/xlink" xlink:type="simple">Fungal Names: FN 573725</object-id>
                    	</tp:taxon-name><tp:taxon-authority>Chun Y. Deng &amp; Qi Zhao</tp:taxon-authority><tp:taxon-status xmlns:xlink="http://www.w3.org/1999/xlink" xlink:type="simple">sp. nov.</tp:taxon-status><xref ref-type="fig" rid="F4">Fig. 4</xref></tp:nomenclature><tp:treatment-sec sec-type="Chinese name"><title>Chinese name.</title><p>杂色小皮伞 (za se xiao pi san).</p><fig id="F4" position="float" orientation="portrait"><object-id xmlns:xlink="http://www.w3.org/1999/xlink" content-type="doi" xlink:type="simple">10.3897/mycokeys.136.196875.figure4</object-id><object-id xmlns:xlink="http://www.w3.org/1999/xlink" content-type="arpha" xlink:type="simple">155EC60B-54B6-5473-B690-A54B842E3EFD</object-id><label>Figure 4.</label><caption><p>Morphological structures of <italic><tp:taxon-name><tp:taxon-name-part taxon-name-part-type="genus" reg="Marasmius">Marasmius</tp:taxon-name-part> <tp:taxon-name-part taxon-name-part-type="species" reg="variegatus">variegatus</tp:taxon-name-part></tp:taxon-name></italic> (HKAS154773, holotype). <bold>a–e</bold>. Basidiomata; <bold>f</bold>. Basidia; <bold>g</bold>. Basidiospores; <bold>h</bold>. Cheilocystidia; <bold>i</bold>. Pileipellis; <bold>j</bold>. Caulocystidia. Bar: 1 cm (<bold>a–e</bold>); 10 μm (<bold>f–j</bold>).</p></caption><graphic xmlns:xlink="http://www.w3.org/1999/xlink" xlink:href="mycokeys-136-233-g004.jpg" id="oo_1716841.jpg" position="float" orientation="portrait" xlink:type="simple"><uri content-type="original_file" xlink:type="simple">https://binary.pensoft.net/fig/1716841</uri></graphic></fig></tp:treatment-sec><tp:treatment-sec sec-type="Etymology"><title>Etymology.</title><p>“<italic>variegatus</italic>” refers to its white pileus mottled with irregular yellowish-brown areas.</p></tp:treatment-sec><tp:treatment-sec sec-type="Holotype"><title>Holotype.</title><p>China • Yunnan Province: Puer City, Jingdong Yi Autonomous County, Ailao Mountains, <named-content xmlns:xlink="http://www.w3.org/1999/xlink" content-type="dwc:verbatimCoordinates" xlink:type="simple">24°32'05"N, 101°01'12"E</named-content>, alt. 2512 m, 25 Aug. 2025, collected by Tai-Shun Li, HKAS 154773 (LTS131)</p></tp:treatment-sec><tp:treatment-sec sec-type="Diagnosis"><title>Diagnosis.</title><p><italic><tp:taxon-name><tp:taxon-name-part taxon-name-part-type="genus" reg="Marasmius">Marasmius</tp:taxon-name-part> <tp:taxon-name-part taxon-name-part-type="species" reg="variegatus">variegatus</tp:taxon-name-part></tp:taxon-name></italic> is characterized by a pileus with uneven coloration, subdistant, narrow and branched lamellae, a stiff stipe, medium-sized basidiospores, pileipellis and cheilocystidia composed of two cell types, and relatively long caulocystidia. It differs from <italic><tp:taxon-name><tp:taxon-name-part taxon-name-part-type="genus" reg="Marasmius">M.</tp:taxon-name-part> <tp:taxon-name-part taxon-name-part-type="species" reg="ochroleucus">ochroleucus</tp:taxon-name-part></tp:taxon-name></italic> by its crowed and close lamellae, and the presence of two-types of cells in both cheilocystidia and pileipellis.</p></tp:treatment-sec><tp:treatment-sec sec-type="Description"><title>Description.</title><p><bold><italic>Basidiomata</italic></bold> medium-sized. <bold><italic>Pileus</italic></bold> 0.8–3 cm, broadly convex to applanate, white with light orange (5A5), and grayish orange patches (5B4, 5B6), hygrophanous, faintly striate, margin recurved with age. <bold><italic>Lamellae</italic></bold> adnate, subdistant, L = 11–12 (l = 2–5), white, narrow, frequently forked. <bold><italic>Stipe</italic></bold> 40–60 × 1–1.5 mm, central, cylindrical, white when young, gradually becoming grayish orange (5B6), golden yellow (5B7, 6B7), reddish golden (6C7), base with thick, robust mycelium, brownish orange (6C8).</p><p><bold><italic>Basidiospores</italic></bold> 9–12 × 4–5.3 µm, Q = 1.8–2.8, mean 10.28 [± 0.98 <abbrev xmlns:xlink="http://www.w3.org/1999/xlink" xlink:title="standard deviations" xlink:type="simple">SD</abbrev>] × 4.66 [± 0.34 <abbrev xmlns:xlink="http://www.w3.org/1999/xlink" xlink:title="standard deviations" xlink:type="simple">SD</abbrev>] µm, Qm = 2.22 [± 0.28 <abbrev xmlns:xlink="http://www.w3.org/1999/xlink" xlink:title="standard deviations" xlink:type="simple">SD</abbrev>], <abbrev xmlns:xlink="http://www.w3.org/1999/xlink" xlink:title="number of spores measured per specimen" xlink:type="simple">N</abbrev> = 60 from three collections, ellipsoid, thin-walled, smooth, inamyloid. <bold><italic>Basidia</italic></bold> 27–35 × 5–7.8 µm, clavate, 2- or 4-spored. <bold><italic>Basidioles</italic></bold> fusoid, cylindrical to clavate, hyaline, thin-walled, inamyloid. <bold><italic>Pleurocystidia</italic></bold> absent. <bold><italic>Cheilocystidia</italic></bold> similar to the cells of the pileipellis: 1) Siccus-type cells, hyaline when grouped; main body 12–28 × 6–15 µm, clavate to pyriform, thin-walled, hyaline, inamyloid; diverticula or setulae apical, short and somewhat divergent, 1–2.5 × 0.6–1 µm, verruciform to cylindrical, digitiform, regular in outline or a little monilioid, many times vesiculose-rounded or balloon-shaped, abundant to scarce, solid, apex obtuse and rounded; 2) Globulares-type cells, 10–24 × 6–13 µm, more thin-walled. <bold><italic>Lamellae trama</italic></bold> inamyloid, irregular, hyphae cylindrical, 1.5–5 µm diam., regular in outline, hyaline, branched, smooth, thin-walled. <bold><italic>Pileipellis</italic></bold> hymeniform, composed of two cellular types: 1) Siccus-type broom cells, main body 15–24 × 6–12 µm, pyriform to cylindrical-clavate, hyaline, thin-walled; setulae apical, erect, elongate to very short, 1–3 × 1–2 µm, cylindrical, digitiform or verruciform, regular or irregular in outline, abundant or scarce, solid or with lumen, apex acute to obtuse; 2) Globulares-type smooth cells, more numerous than the first type at the mature basidiomata, 16.3–26.3 × 12.5–17.5 µm, pyriform or balloon-shaped, vesiculose to clavate, or irregular in outline, hyaline, smooth or apical portion with thicker walls, dextrinoid. <bold><italic>Caulocystidia</italic></bold> 15–70 × 5–10 µm, clavate, fusoid, irregular in outline, obtuse, hyaline, smooth, inamyloid. <bold><italic>Clamp connections</italic></bold> present in all tissues.</p></tp:treatment-sec><tp:treatment-sec sec-type="Habitat"><title>Habitat.</title><p>Solitary or gregarious on well-rotted bark or wood.</p></tp:treatment-sec><tp:treatment-sec sec-type="Additional collection examined"><title>Additional collection examined.</title><p>China • Yunnan Province: Puer City, Jingdong Yi Autonomous County, Ailao Mountains, <named-content xmlns:xlink="http://www.w3.org/1999/xlink" content-type="dwc:verbatimCoordinates" xlink:type="simple">24°32'26"N, 101°01'40"E</named-content>, alt. 2603 m, 25 Aug. 2022, collected by Jin-Rong Lu, KHAS135842 (LJR-210); • ibid, <named-content xmlns:xlink="http://www.w3.org/1999/xlink" content-type="dwc:verbatimCoordinates" xlink:type="simple">24°32'11"N, 01°01'56"E</named-content>, alt. 2606 m, 18 Jul. 2024, Tai-Shun Li, HKAS154774 (LTS313, paratype).</p></tp:treatment-sec><tp:treatment-sec sec-type="Notes"><title>Notes.</title><p>A basepair comparison between the holotype sequence of the new species and the closely related species <italic><tp:taxon-name><tp:taxon-name-part taxon-name-part-type="genus" reg="Marasmius">Marasmius</tp:taxon-name-part> <tp:taxon-name-part taxon-name-part-type="species" reg="ochroleucus">ochroleucus</tp:taxon-name-part></tp:taxon-name></italic> Desjardin &amp; E. Horak (specimen voucher: LE295978), revealed 96.17% identity with 26 substitutions/indels in ITS, and 98.95% identity with 9 substitutions/indels in LSU, supporting its recognition as a distinct species. Based on molecular phylogenetic evidence, <italic><tp:taxon-name><tp:taxon-name-part taxon-name-part-type="genus" reg="Marasmius">Marasmius</tp:taxon-name-part> <tp:taxon-name-part taxon-name-part-type="species" reg="variegatus">variegatus</tp:taxon-name-part></tp:taxon-name></italic> belongs to subg. <italic><tp:taxon-name><tp:taxon-name-part taxon-name-part-type="subgenus" reg="Globulares">Globulares</tp:taxon-name-part></tp:taxon-name></italic> ser. <italic>Luteoli</italic> (<xref ref-type="bibr" rid="B28">Oliveira et al. 2020</xref>; <xref ref-type="bibr" rid="B29">Oliveira et al. 2024</xref>). The new species forms an independent clade and is the sister taxon of <italic><tp:taxon-name><tp:taxon-name-part taxon-name-part-type="genus" reg="Marasmius">M.</tp:taxon-name-part> <tp:taxon-name-part taxon-name-part-type="species" reg="ochroleucus">ochroleucus</tp:taxon-name-part></tp:taxon-name></italic>. The latter species has only one type of broom cell in the pileipellis and cheilocystidia, as well as densely crowded lamellae. Comparing the cream, hygrophanous pileus, the new species is similar to <italic><tp:taxon-name><tp:taxon-name-part taxon-name-part-type="genus" reg="Marasmius">Marasmius</tp:taxon-name-part> <tp:taxon-name-part taxon-name-part-type="species" reg="pseudopellucidus">pseudopellucidus</tp:taxon-name-part></tp:taxon-name></italic> Wannathes and <italic><tp:taxon-name><tp:taxon-name-part taxon-name-part-type="genus" reg="Marasmius">M.</tp:taxon-name-part> <tp:taxon-name-part taxon-name-part-type="species" reg="strobiluriformis">strobiluriformis</tp:taxon-name-part></tp:taxon-name></italic> Antonin, R. Ryoo &amp; H.D. <italic><tp:taxon-name><tp:taxon-name-part taxon-name-part-type="genus" reg="Marasmius">M.</tp:taxon-name-part> <tp:taxon-name-part taxon-name-part-type="species" reg="pseudopellucidus">pseudopellucidus</tp:taxon-name-part></tp:taxon-name></italic> has larger basidiospores (Xm = 11 × 4.1 µm), grows gregariously on bamboo debris and possesses only siccus-type cheilocystidia (<xref ref-type="bibr" rid="B40">Wannathes et al. 2009b</xref>). <italic><tp:taxon-name><tp:taxon-name-part taxon-name-part-type="genus" reg="Marasmius">Marasmius</tp:taxon-name-part> <tp:taxon-name-part taxon-name-part-type="species" reg="strobiluriformis">strobiluriformis</tp:taxon-name-part></tp:taxon-name></italic> differs by the pure white, smaller pileus, more crowded lamellae, and rostrate cheilocystidia (<xref ref-type="bibr" rid="B5">Antonín et al. 2010b</xref>).</p></tp:treatment-sec><ref-list><ref id="B28"><mixed-citation xmlns:xlink="http://www.w3.org/1999/xlink" xlink:type="simple">Oliveira JJS, Moncalvo JM, Margaritescu S, Capelari M (2020) A morphological and phylogenetic evaluation of <italic><tp:taxon-name><tp:taxon-name-part taxon-name-part-type="genus">Marasmius</tp:taxon-name-part></tp:taxon-name></italic> sect. <italic>Globulares</italic> (<italic>Globulares-Sicci</italic> complex) with nine new taxa from the Neotropical Atlantic Forest. Persoonia 44: 240–277. <ext-link xlink:href="10.3767/persoonia.2020.44.09" ext-link-type="doi" xlink:type="simple">https://doi.org/10.3767/persoonia.2020.44.09</ext-link></mixed-citation></ref><ref id="B29"><mixed-citation xmlns:xlink="http://www.w3.org/1999/xlink" xlink:type="simple">Oliveira JJS, Desjardin DE, Jenkinson TS, Margaritescu S, Capelari M, Moncalvo JM (2024) Taxonomic revision of <italic><tp:taxon-name><tp:taxon-name-part taxon-name-part-type="genus">Marasmius</tp:taxon-name-part></tp:taxon-name></italic> Fr. and <tp:taxon-name><tp:taxon-name-part taxon-name-part-type="family">Marasmiaceae</tp:taxon-name-part></tp:taxon-name> Roze ex Kühner based on multigene phylogenetics and morphological evidence. Fungal Diversity 127: 1–54. <ext-link xlink:href="10.1007/s13225-024-00534-x" ext-link-type="doi" xlink:type="simple">https://doi.org/10.1007/s13225-024-00534-x</ext-link></mixed-citation></ref><ref id="B40"><mixed-citation xmlns:xlink="http://www.w3.org/1999/xlink" xlink:type="simple">Wannathes N, Desjardin DE, Hyde KD, Perry BA, Lumyong S (2009b) A monograph of <italic><tp:taxon-name><tp:taxon-name-part taxon-name-part-type="genus">Marasmius</tp:taxon-name-part></tp:taxon-name></italic> (<tp:taxon-name><tp:taxon-name-part taxon-name-part-type="phylum">Basidiomycota</tp:taxon-name-part></tp:taxon-name>) from Northern Thailand based on morphological and molecular (ITS sequences) data. Fungal Diversity 37: 209–306.</mixed-citation></ref><ref id="B5"><mixed-citation xmlns:xlink="http://www.w3.org/1999/xlink" xlink:type="simple">Antonín V, Ryoo R, Shin HD (2010b) Marasmioid and gymnopoid fungi of the Republic of Korea. 3. Two new taxa of <italic><tp:taxon-name><tp:taxon-name-part taxon-name-part-type="genus">Marasmius</tp:taxon-name-part></tp:taxon-name></italic> sect. <italic>Sicci</italic> with caulocystidia and/or setae. Mycotaxon 111: 369–377. <ext-link xlink:href="10.5248/111.369" ext-link-type="doi" xlink:type="simple">https://doi.org/10.5248/111.369</ext-link></mixed-citation></ref></ref-list></tp:taxon-treatment>
